# Supplementary material for: Investigation of Factors Influencing Formation of Nanoemulsion by Spontaneous Emulsification: Impact on Droplet Size, Polydispersity Index, and Stability
Source: Bioengineering (Basel). 2022 Aug 12;9(8):384. doi: 10.3390/bioengineering9080384 (PMC9404776; doi:10.3390/bioengineering9080384)
Supplement: Supplementary file 1 [file bioengineering-09-00384-s001.zip]

Archive with 1 entries (1 files):
- bioengineering-1825674-supplementary.pdf
